# Supplementary material for: Updating the WHO target product profile for next-generation Mycobacterium tuberculosis drug susceptibility testing at peripheral centres
Source: PLOS Glob Public Health. 2023 Mar 31;3(3):e0001754. doi: 10.1371/journal.pgph.0001754 (PMC10065236; doi:10.1371/journal.pgph.0001754)
Supplement: S1 File — This file contains the fields included in the public comment survey sent out during the development process of the updated TPP for Next-Generation DST at Peripheral Centres. (XLSX) [file pgph.0001754.s001.xlsx]

## Sheet: Information
Supplement: Questions Included in Public Consultation Survey

## Sheet: Public comment-questions
Type of field	Content
Identifier	Response ID
Meta-data	Date submitted
Meta-data	Last page
Meta-data	Start language
Meta-data	Seed
Meta-data	Date started
Meta-data	Date last action
Consent	[Consent] Do you agree to the above? By clicking Yes, you consent to your personal data being collected and validated for the purposes of this survey.
Demographic question	Personal data [What institution are you primarily affiliated with?]
Demographic question	Constituency [Academic and research institution]
Demographic question	Constituency [Advocacy or civil society organization]
Demographic question	Constituency [Funding agency]
Demographic question	Constituency [Implementing partner or technical agency]
Demographic question	Constituency [Industry]
Demographic question	Constituency [Laboratory, National TB Reference Laboratory]
Demographic question	Constituency [Laboratory, Supranational TB Reference Laboratory ]
Demographic question	Constituency [National TB Programme]
Demographic question	Constituency [Product development partnership]
Demographic question	Constituency [UN and intergovernmental agencies]
Demographic question	Constituency [Other]
Demographic question	If other, please indicate:
Demographic question	Country
Definitions used in draft TPP	Definitions and clarifications Characteristic – refers to a specific requirement or specification that is measurable. Minimal – for a specific characteristic, refers to the lowest acceptable output for that characteristic. For clarification, solutions must meet the ‘Minimal’ characteristic in order to be acceptable (CAVEAT: a test may still be acceptable if shortcomings pertain to the soft target…
Key Assumptions ofdraft TPP	Key assumptions The development time is less than 5 years; this approach would use 1 solution for TB detection and DST; this TPP has taken the developers’ perspective by assuming that new regimens will be implemented and available in parallel with current standard-of-care regimens, at least initially. Rationale To provide support for effective anti-TB therapy in the context of the roll-out of new…
Pre-amble	Do you have any comments or suggestions on the scope of this TPP on next-generation DST at peripheral sites?
Selection	If yes, please select the specific characteristics and add your comment(s): [Key assumptions]
Comment	If yes, please select the specific characteristics and add your comment(s): [Key assumptions][Comment]
Selection	If yes, please select the specific characteristics and add your comment(s): [Rationale]
Comment	If yes, please select the specific characteristics and add your comment(s): [Rationale][Comment]
Selection	If yes, please select the specific characteristics and add your comment(s): [Goal]
Comment	If yes, please select the specific characteristics and add your comment(s): [Goal][Comment]
Selection	If yes, please select the specific characteristics and add your comment(s): [Priority of anti-TB agents for testing]
Comment	If yes, please select the specific characteristics and add your comment(s): [Priority of anti-TB agents for testing][Comment]
Selection	If yes, please select the specific characteristics and add your comment(s): [Assay design]
Comment	If yes, please select the specific characteristics and add your comment(s): [Assay design][Comment]
Selection	If yes, please select the specific characteristics and add your comment(s): [Target population]
Comment	If yes, please select the specific characteristics and add your comment(s): [Target population][Comment]
Selection	If yes, please select the specific characteristics and add your comment(s): [Target user of test]
Comment	If yes, please select the specific characteristics and add your comment(s): [Target user of test][Comment]
Selection	If yes, please select the specific characteristics and add your comment(s): [Setting]
Comment	If yes, please select the specific characteristics and add your comment(s): [Setting][Comment]
Proposed characteristics and requirements of draft TPP	Proposed characteristics and requirements: Characteristic Optimal (ideal) requirements Minimal requirements Explanatory notes Price of individual test (cost of reagents and consumables only; after scale-up; ex-works; excluding shipping and price subsidies. Non-negotiated prices)a Detection of RIF+INH: ≤10 USD;Detection of RIF+INH+FQ+AMK: ≤25 USD(FQ always includes LEV, MOX) Detection of RIF+INH: …
Pre-amble	Do you have any comments or suggestions on the pricing requirements and assumptions made of this section of the TPP on next-generation DST at peripheral sites?
Selection	If yes, please select the specific characteristics and add your comment(s): [Price of individual test]
Comment	If yes, please select the specific characteristics and add your comment(s): [Price of individual test][Comment]
Selection	If yes, please select the specific characteristics and add your comment(s): [Capital costs for the instrument]
Comment	If yes, please select the specific characteristics and add your comment(s): [Capital costs for the instrument][Comment]
Proposed characteristics and requirements of draft TPP	Proposed characteristics and requirements: Characteristic Optimal (ideal) requirements Minimal requirements Explanatory notes Limit of detection – TB detection after first reaction &lt; 4.5 genome equivalents/reaction and &lt; 10e2 CFU/assay using one sample between 10e2 CFU/assay and 10e4 CFU/assay using one sample Limit of detection testing should be performed as outlined in the United States F…
Pre-amble	Do you have any comments or suggestions on the performance requirements and assumptions made of this section of the TPP on next-generation DST at peripheral sites?
Selection	If yes, please select the specific characteristics and add your comment(s): [Limit of detection – TB detection after first reaction]
Comment	If yes, please select the specific characteristics and add your comment(s): [Limit of detection – TB detection after first reaction][Comment]
Selection	If yes, please select the specific characteristics and add your comment(s): [Limit of detection – TB detection after second reaction for DST]
Comment	If yes, please select the specific characteristics and add your comment(s): [Limit of detection – TB detection after second reaction for DST][Comment]
Selection	If yes, please select the specific characteristics and add your comment(s): [Diagnostic sensitivity for TB detection]
Comment	If yes, please select the specific characteristics and add your comment(s): [Diagnostic sensitivity for TB detection][Comment]
Selection	If yes, please select the specific characteristics and add your comment(s): [Diagnostic specificity for TB detection]
Comment	If yes, please select the specific characteristics and add your comment(s): [Diagnostic specificity for TB detection][Comment]
Selection	If yes, please select the specific characteristics and add your comment(s): [Diagnostic sensitivity for DST compared against genetic sequencing as the reference standard]
Comment	If yes, please select the specific characteristics and add your comment(s): [Diagnostic sensitivity for DST compared against genetic sequencing as the reference standard][Comment]
Selection	If yes, please select the specific characteristics and add your comment(s): [Diagnostic sensitivity for DST compared against phenotypic DST as a reference standard]
Comment	If yes, please select the specific characteristics and add your comment(s): [Diagnostic sensitivity for DST compared against phenotypic DST as a reference standard][Comment]
Selection	If yes, please select the specific characteristics and add your comment(s): [Diagnostic specificity for DST compared against genetic sequencing as the reference standard]
Comment	If yes, please select the specific characteristics and add your comment(s): [Diagnostic specificity for DST compared against genetic sequencing as the reference standard][Comment]
Proposed characteristics and requirements of draft TPP	Proposed characteristics and requirements: Characteristic Optimal (ideal) requirements Minimal requirements Explanatory notes Diagnostic specificity for DST compared against phenotypic DST as a reference standarda The specificity of targeted sequencing for the mutations included for any anti-TB agent for which the test is able to identify resistance should be ≥ 98% when compared against the pheno…
Pre-amble	Do you have any comments or suggestions on the performance requirements and assumptions made of this section of the TPP on next-generation DST at peripheral sites?
Selection	If yes, please select the specific characteristics and add your comment(s): [Diagnostic specificity for DST compared against phenotypic DST as a reference standard]
Comment	If yes, please select the specific characteristics and add your comment(s): [Diagnostic specificity for DST compared against phenotypic DST as a reference standard][Comment]
Selection	If yes, please select the specific characteristics and add your comment(s): [Limit of detection of minor variants]
Comment	If yes, please select the specific characteristics and add your comment(s): [Limit of detection of minor variants][Comment]
Selection	If yes, please select the specific characteristics and add your comment(s): [Analytical specificity for TB detection]
Comment	If yes, please select the specific characteristics and add your comment(s): [Analytical specificity for TB detection][Comment]
Selection	If yes, please select the specific characteristics and add your comment(s): [Indeterminate results during DST]
Comment	If yes, please select the specific characteristics and add your comment(s): [Indeterminate results during DST][Comment]
Selection	If yes, please select the specific characteristics and add your comment(s): [Reproducibility]
Comment	If yes, please select the specific characteristics and add your comment(s): [Reproducibility][Comment]
Selection	If yes, please select the specific characteristics and add your comment(s): [Interfering substances]
Comment	If yes, please select the specific characteristics and add your comment(s): [Interfering substances][Comment]
Selection	If yes, please select the specific characteristics and add your comment(s): [Treatment monitoring capability]
Comment	If yes, please select the specific characteristics and add your comment(s): [Treatment monitoring capability][Comment]
Selection	If yes, please select the specific characteristics and add your comment(s): [Multiuse platform]
Comment	If yes, please select the specific characteristics and add your comment(s): [Multiuse platform][Comment]
Proposed characteristics and requirements of draft TPP	Proposed characteristics and requirements: Characteristic Optimal (ideal) requirements Minimal requirements Explanatory notes Sample type Unprocessed sputum, and additional clinically relevant specimens for TB or other targeted diseases (see “Multiuse platform”) Unprocessed sputum Additional clinically relevant specimens for TB could be alternative easily collected sample types (especially for ca…
Pre-amble	Do you have any comments or suggestions on the operational characteristics and assumptions made of this section of the TPP on next-generation DST at peripheral sites?
Selection	If yes, please select the specific characteristics and add your comment(s): [Sample type]
Comment	If yes, please select the specific characteristics and add your comment(s): [Sample type][Comment]
Selection	If yes, please select the specific characteristics and add your comment(s): [Sample volume]
Comment	If yes, please select the specific characteristics and add your comment(s): [Sample volume][Comment]
Selection	If yes, please select the specific characteristics and add your comment(s): [Manual preparation of samples]
Comment	If yes, please select the specific characteristics and add your comment(s): [Manual preparation of samples][Comment]
Selection	If yes, please select the specific characteristics and add your comment(s): [Reagent integration]
Comment	If yes, please select the specific characteristics and add your comment(s): [Reagent integration][Comment]
Selection	If yes, please select the specific characteristics and add your comment(s): [Time to result]
Comment	If yes, please select the specific characteristics and add your comment(s): [Time to result][Comment]
Selection	If yes, please select the specific characteristics and add your comment(s): [Daily throughput]
Comment	If yes, please select the specific characteristics and add your comment(s): [Daily throughput][Comment]
Selection	If yes, please select the specific characteristics and add your comment(s): [Sample capacity and throughput]
Comment	If yes, please select the specific characteristics and add your comment(s): [Sample capacity and throughput][Comment]
Selection	If yes, please select the specific characteristics and add your comment(s): [Walk-away operation]
Comment	If yes, please select the specific characteristics and add your comment(s): [Walk-away operation][Comment]
Proposed characteristics and requirements of TPP	Proposed characteristics and requirements: Characteristic Optimal (ideal) requirements Minimal requirements Explanatory notes Biosafety similar to those for smear microscopy (low-risk TB laboratories) similar to those for smear microscopy (low-risk TB laboratories) A biosafety cabinet is not commonly available at the level of a microscopy centre; low-risk TB laboratories follow the minimum biosaf…
Pre-amble	Do you have any comments or suggestions on the operational characteristics and assumptions made of this section of the TPP on next-generation DST at peripheral sites?
Selection	If yes, please select the specific characteristics and add your comment(s): [Biosafety]
Comment	If yes, please select the specific characteristics and add your comment(s): [Biosafety][Comment]
Selection	If yes, please select the specific characteristics and add your comment(s): [Waste disposal – solid]
Comment	If yes, please select the specific characteristics and add your comment(s): [Waste disposal – solid][Comment]
Selection	If yes, please select the specific characteristics and add your comment(s): [Waste disposal – infectious]
Comment	If yes, please select the specific characteristics and add your comment(s): [Waste disposal – infectious][Comment]
Selection	If yes, please select the specific characteristics and add your comment(s): [Instrument]
Comment	If yes, please select the specific characteristics and add your comment(s): [Instrument][Comment]
Selection	If yes, please select the specific characteristics and add your comment(s): [Power requirements]
Comment	If yes, please select the specific characteristics and add your comment(s): [Power requirements][Comment]
Selection	If yes, please select the specific characteristics and add your comment(s): [Maintenance and calibration]
Comment	If yes, please select the specific characteristics and add your comment(s): [Maintenance and calibration][Comment]
Selection	If yes, please select the specific characteristics and add your comment(s): [Data analysis]
Comment	If yes, please select the specific characteristics and add your comment(s): [Data analysis][Comment]
Selection	If yes, please select the specific characteristics and add your comment(s): [Result documentation, data display]
Comment	If yes, please select the specific characteristics and add your comment(s): [Result documentation, data display][Comment]
Proposed characteristics and requirements of TPP	Proposed characteristics and requirements: Characteristic Optimal (ideal) requirements Minimal requirements Explanatory notes Regulatory requirements Manufacturing of the assay and system should comply with ISO15189 or higher standards or regulations, and comply with ISO IEC 62304 Medical Device Data Systems; the manufacturing facility should be certified and authorized for use by a regulatory au…
Pre-amble	Do you have any comments or suggestions on the operational characteristics and assumptions made of this section of the TPP on next-generation DST at peripheral sites?
Selection	If yes, please select the specific characteristics and add your comment(s): [Regulatory requirements]
Comment	If yes, please select the specific characteristics and add your comment(s): [Regulatory requirements][Comment]
Selection	If yes, please select the specific characteristics and add your comment(s): [Data export (connectivity and interoperability)]
Comment	If yes, please select the specific characteristics and add your comment(s): [Data export (connectivity and interoperability)][Comment]
Selection	If yes, please select the specific characteristics and add your comment(s): [Electronics and software]
Comment	If yes, please select the specific characteristics and add your comment(s): [Electronics and software][Comment]
Selection	If yes, please select the specific characteristics and add your comment(s): [Operating temperature and humidity level]
Comment	If yes, please select the specific characteristics and add your comment(s): [Operating temperature and humidity level][Comment]
Selection	If yes, please select the specific characteristics and add your comment(s): [Reagent kit – transport]
Comment	If yes, please select the specific characteristics and add your comment(s): [Reagent kit – transport][Comment]
Selection	If yes, please select the specific characteristics and add your comment(s): [Reagent kit – storage and stability]
Comment	If yes, please select the specific characteristics and add your comment(s): [Reagent kit – storage and stability][Comment]
Selection	If yes, please select the specific characteristics and add your comment(s): [Additional supplies (not included in kit)]
Comment	If yes, please select the specific characteristics and add your comment(s): [Additional supplies (not included in kit)][Comment]
Selection	If yes, please select the specific characteristics and add your comment(s): [Internal quality control]
Comment	If yes, please select the specific characteristics and add your comment(s): [Internal quality control][Comment]
Selection	If yes, please select the specific characteristics and add your comment(s): [Training]
Comment	If yes, please select the specific characteristics and add your comment(s): [Training][Comment]
Selection	Do you have any additional comments?
Comment	If yes, please add:
